# Supplementary material for: Physiological and Transcriptional Responses of Streptomyces albulus to Acid Stress in the Biosynthesis of ε-Poly-L-lysine
Source: Front Microbiol. 2020 Jun 19;11:1379. doi: 10.3389/fmicb.2020.01379 (PMC7317143; doi:10.3389/fmicb.2020.01379)
Supplement: Supplementary file 1 [file Data_Sheet_1.zip]

Archive with 4 entries (3 files):
- Supplementary Materials/Caption for Supplementary Material 2.docx
- Supplementary Materials/Supplementary_Material 1.docx
- Supplementary Materials/Supplementary_Material 2.xlsx
- Supplementary Materials/
