# Supplementary material for: Physiological and Transcriptional Responses of Streptomyces albulus to Acid Stress in the Biosynthesis of ε-Poly-L-lysine
Source: Front Microbiol. 2020 Jun 19;11:1379. doi: 10.3389/fmicb.2020.01379 (PMC7317143; doi:10.3389/fmicb.2020.01379)
Supplement: Supplementary file 1 [file Data_Sheet_1.zip › Supplementary Materials/Supplementary_Material 2.xlsx]

## Sheet: pH5.0-VS-pH4.0.pH4.0-VS-pH3.0
Gene	pH5.0-VS-pH4.0	pH4.0-VS-pH3.0	GO Component	GO Function	GO Process	KEGG	Blast nr
MAGL001197	9.56394	2.56651	-	GO:0016810//hydrolase activity, acting on carbon-nitrogen (but not peptide) bonds	-	K07047//-- --	gi|514440449|ref|WP_016578284.1|/0.0/amidohydrolase [Streptomyces albulus]
MAGL005109	3.74164	4.81759	-	GO:0003824//catalytic activity;GO:0004252//serine-type endopeptidase activity	GO:0006508//proteolysis	K08372//putative serine protease PepD 3.4.21.-	gi|514433887|ref|WP_016573423.1|/0.0/Serine protease, DegP or HtrA, do [Streptomyces albulus]
MAGL006542	3.02032	5.47689	-	-	-	-	-
MAGL006111	2.71565	5.34627	-	-	-	-	gi|514433051|ref|WP_016572680.1|/2e-85/hypothetical protein [Streptomyces albulus]
MAGL007613	3.68163	4.02809	-	GO:0000166//nucleotide binding;GO:0005524//ATP binding;GO:0016887//ATPase activity;GO:0017111//nucleoside-triphosphatase activity	-	K02003//-- --	gi|514436288|ref|WP_016575360.1|/5e-163/ABC transporter ATP-binding protein [Streptomyces albulus]
MAGL001689	3.85431	3.7165	-	GO:0005198//structural molecule activity	-	-	gi|529137650|ref|WP_020930625.1|/2e-75/hypothetical protein [Streptomyces albulus]
MAGL001691	2.58422	4.69042	-	-	-	-	-
MAGL004602	1.13176	6.03204	-	-	-	-	gi|514430770|ref|WP_016570626.1|/5e-133/hypothetical protein [Streptomyces albulus]
MAGL004601	1.26771	5.75229	GO:0016020//membrane	GO:0004222//metalloendopeptidase activity	GO:0006508//proteolysis	K03799//heat shock protein HtpX 3.4.24.-	gi|514430771|ref|WP_016570627.1|/0.0/heat shock protein HtpX [Streptomyces albulus]
MAGL003007	1.5259	5.39272	-	-	-	-	gi|514441136|ref|WP_016578767.1|/0.0/hypothetical protein [Streptomyces albulus]
MAGL000965	2.47198	4.41085	-	-	-	-	gi|514441145|ref|WP_016578773.1|/3e-106/hypothetical protein [Streptomyces albulus]
MAGL001402	1.99599	4.75831	GO:0009055//electron carrier activity;GO:0016491//oxidoreductase activity	GO:0055114//oxidation-reduction process	-	gi|514440646|ref|WP_016578413.1|/0.0/hypothetical protein [Streptomyces albulus]
MAGL006128	1.96624	4.65953	-	-	-	-	-
MAGL007599	2.5235	4.07708	-	-	-	-	gi|529136373|ref|WP_020930035.1|/0.0/hypothetical protein [Streptomyces albulus]
MAGL000854	1.16264	5.16048	-	-	-	-	gi|514433421|ref|WP_016573013.1|/2e-15/hypothetical protein [Streptomyces albulus]
MAGL003360	2.82126	3.45438	-	GO:0008658//penicillin binding	GO:0009273//peptidoglycan-based cell wall biogenesis	K05364//peptidoglycan glycosyltransferase 2.4.1.129	gi|514438406|ref|WP_016576987.1|/0.0/penicillin-binding protein transpeptidase [Streptomyces albulus]
MAGL000794	1.35102	4.90085	-	-	-	-	gi|514438284|ref|WP_016576904.1|/3e-106/hypothetical protein [Streptomyces albulus]
MAGL001401	1.83462	4.29131	GO:0000156//phosphorelay response regulator activity;GO:0003677//DNA binding	GO:0000160//two-component signal transduction system (phosphorelay);GO:0006355//regulation of transcription, DNA-dependent	K02483//two-component system, OmpR family, response regulator --	gi|514440647|ref|WP_016578414.1|/4e-157/putative two-component system response regulator [Streptomyces albulus]
MAGL005608	3.07684	2.88643	-	GO:0003677//DNA binding;GO:0003700//sequence-specific DNA binding transcription factor activity;GO:0016987//sigma factor activity	GO:0006352//DNA-dependent transcription, initiation;GO:0006355//regulation of transcription, DNA-dependent	K03088//RNA polymerase sigma-70 factor, ECF subfamily --	gi|514431912|ref|WP_016571664.1|/2e-152/ECF subfamily RNA polymerase sigma-24 subunit [Streptomyces albulus]
MAGL004384	2.45758	3.32292	-	-	-	-	gi|514440035|ref|WP_016577965.1|/0.0/hypothetical protein [Streptomyces albulus CCRC 11814, K530_39346]
MAGL001690	3.25164	2.41107	-	-	-	-	gi|514436816|ref|WP_016575784.1|/0.0/hypothetical protein [Streptomyces albulus]
MAGL003845	3.25385	2.31594	-	GO:0016888//endodeoxyribonuclease activity, producing 5'-phosphomonoesters	-	K03424//TatD DNase family protein 3.1.21.-	gi|529137870|ref|WP_020930727.1|/0.0/AraC family transcriptional regulator [Streptomyces albulus]
MAGL003846	3.32219	2.24705	-	-	-	-	gi|514430677|ref|WP_016570539.1|/1e-116/hypothetical protein [Streptomyces albulus]
MAGL006129	1.17053	4.37684	-	-	-	-	gi|514437744|ref|WP_016576510.1|/0.0/hypothetical protein [Streptomyces albulus]
MAGL006692	2.24218	3.20703	-	-	-	-	gi|514436057|ref|WP_016575172.1|/2e-80/hypothetical protein [Streptomyces albulus]
MAGL005635	2.50537	2.89896	-	GO:0008658//penicillin binding	GO:0009273//peptidoglycan-based cell wall biogenesis	K05364//peptidoglycan glycosyltransferase 2.4.1.129	gi|514431611|ref|WP_016571393.1|/0.0/peptidoglycan glycosyltransferase [Streptomyces albulus]
MAGL005605	2.82565	2.55466	-	-	-	-	gi|514431916|ref|WP_016571668.1|/8e-107/hypothetical protein [Streptomyces albulus]
MAGL007618	3.1993	2.16687	GO:0016021//integral to membrane	GO:0015087//cobalt ion transmembrane transporter activity;GO:0015099//nickel cation transmembrane transporter activity;GO:0046872//metal ion binding	GO:0006824//cobalt ion transport;GO:0015675//nickel cation transport;GO:0035444//nickel cation transmembrane transport;GO:0055085//transmembrane transport	K07241//high-affinity nickel-transport protein --	gi|514432535|ref|WP_016572214.1|/0.0/high-affinity nickel-transport protein [Streptomyces albulus]
MAGL005954	1.90275	3.46052	-	-	-	-	gi|514430395|ref|WP_016570290.1|/0.0/hypothetical protein [Streptomyces albulus]
MAGL003384	1.25484	4.10138	-	-	-	-	gi|514434272|ref|WP_016573754.1|/0.0/hypothetical protein [Streptomyces albulus]
MAGL002643	2.68082	2.66063	GO:0016021//integral to membrane	-	-	-	gi|514432779|ref|WP_016572437.1|/6e-55/hypothetical protein [Streptomyces albulus]
MAGL005889	1.94561	3.3932	GO:0009274//peptidoglycan-based cell wall	GO:0003824//catalytic activity;GO:0008658//penicillin binding	GO:0009252//peptidoglycan biosynthetic process;GO:0009273//peptidoglycan-based cell wall biogenesis	-	gi|514433600|ref|WP_016573172.1|/0.0/putative penicillin-binding protein [Streptomyces albulus]
MAGL005811	1.66171	3.59302	-	-	-	-	gi|514434728|ref|WP_016574150.1|/6e-27/hypothetical protein [Streptomyces albulus]
MAGL003442	1.08172	4.15889	-	GO:0003824//catalytic activity	-	-	gi|514437972|ref|WP_016576677.1|/0.0/deoxyribose-phosphate aldolase [Streptomyces albulus CCRC 11814]
MAGL004377	2.38454	2.84865	-	-	-	-	gi|514440042|ref|WP_016577972.1|/5e-68/hypothetical protein [Streptomyces albulus CCRC 11814, K530_39381]
MAGL005110	1.22058	4.00043	-	GO:0000156//phosphorelay response regulator activity;GO:0003677//DNA binding	GO:0000160//two-component signal transduction system (phosphorelay);GO:0006355//regulation of transcription, DNA-dependent	K07669//two-component system, OmpR family, response regulator MprA --	gi|514433888|ref|WP_016573424.1|/1e-173/two-component system response regulator [Streptomyces albulus]
MAGL005111	0.903799	4.12552	GO:0016020//membrane;GO:0016021//integral to membrane	GO:0000155//phosphorelay sensor kinase activity;GO:0004871//signal transducer activity;GO:0005524//ATP binding;GO:0016772//transferase activity, transferring phosphorus-containing groups	GO:0007165//signal transduction;GO:0016310//phosphorylation	K07653//two-component system, OmpR family, sensor histidine kinase MprB 2.7.13.3	gi|514433889|ref|WP_016573425.1|/0.0/two-component system sensor kinase [Streptomyces albulus]
MAGL007368	1.43746	3.74802	-	-	-	K07131//-- --	gi|514432462|ref|WP_016572146.1|/8e-95/dynein regulation protein LC7 [Streptomyces albulus CCRC 11814]
MAGL007259	2.60409	2.55824	-	GO:0003824//catalytic activity;GO:0016740//transferase activity	GO:0008152//metabolic process	-	gi|529138675|ref|WP_020931051.1|/0.0/epsilon-poly-L-lysine synthase [Streptomyces albulus]
MAGL007448	1.50622	3.6516	-	-	-	-	gi|514438867|ref|WP_016577283.1|/0.0/hypothetical protein [Streptomyces albulus CCRC 11814, K530_35908]
MAGL006541	1.84133	3.31501	-	-	-	-	-
MAGL004664	3.30565	1.84676	-	-	-	-	-
MAGL003447	1.60528	3.51004	-	-	GO:0008152//metabolic process	-	gi|529136920|ref|WP_020930278.1|/2e-92/hypothetical protein [Streptomyces albulus]
MAGL000517	2.36166	2.70047	-	GO:0003824//catalytic activity	GO:0008152//metabolic process	-	gi|529138854|ref|WP_020931146.1|/0.0/hypothetical protein [Streptomyces albulus]
MAGL005988	1.36839	3.69332	-	-	-	-	gi|514431087|ref|WP_016570914.1|/0.0/putative transcriptional regulator [Streptomyces albulus]
MAGL001400	1.35634	3.63397	GO:0016020//membrane;GO:0016021//integral to membrane	GO:0000155//phosphorelay sensor kinase activity;GO:0004871//signal transducer activity;GO:0005524//ATP binding;GO:0016772//transferase activity, transferring phosphorus-containing groups	GO:0007165//signal transduction;GO:0016310//phosphorylation	K02484//two-component system, OmpR family, sensor kinase 2.7.13.3	gi|514440648|ref|WP_016578415.1|/0.0/two component sensor kinase [Streptomyces albulus]
MAGL000372	1.06944	3.88953	-	-	-	-	gi|514431035|ref|WP_016570866.1|/5e-48/hypothetical protein [Streptomyces albulus]
MAGL000332	2.12428	2.81597	-	GO:0000166//nucleotide binding;GO:0003824//catalytic activity;GO:0005515//protein binding;GO:0016740//transferase activity;GO:0016788//hydrolase activity, acting on ester bonds;GO:0031177//phosphopantetheine binding	GO:0008152//metabolic process;GO:0009058//biosynthetic process	K14371//type I polyketide synthase AVES --	gi|529137535|ref|WP_020930563.1|/0.0/hypothetical protein [Streptomyces albulus]
MAGL004663	2.88969	2.03436	-	GO:0003824//catalytic activity;GO:0004252//serine-type endopeptidase activity;GO:0005515//protein binding	GO:0006508//proteolysis	K08372//putative serine protease PepD 3.4.21.-	gi|517367499|ref|WP_018542566.1|/0.0/protease [Streptomyces sp. MspMP-M5]
MAGL006010	1.54638	3.353	-	GO:0016788//hydrolase activity, acting on ester bonds	GO:0009058//biosynthetic process	-	gi|514437805|ref|WP_016576556.1|/0.0/oleoyl-ACP hydrolase [Streptomyces albulus CCRC 11814]
MAGL000876	1.44645	3.3927	-	-	-	K01185//lysozyme 3.2.1.17	gi|517365502|ref|WP_018540761.1|/7e-113/hypothetical protein [Streptomyces sp. MspMP-M5]
MAGL001673	1.56714	3.20942	GO:0016020//membrane	-	GO:0009306//protein secretion	-	gi|514437175|ref|WP_016576072.1|/0.0/hypothetical protein [Streptomyces albulus CCRC 11814, K530_29766]
MAGL000518	2.37194	2.40414	GO:0016021//integral to membrane	-	GO:0055085//transmembrane transport	K08167//MFS transporter, DHA2 family, methyl viologen resistance protein SmvA --	gi|514431362|ref|WP_016571166.1|/0.0/major facilitator superfamily protein [Streptomyces albulus]
MAGL007904	1.59902	3.13842	-	GO:0016491//oxidoreductase activity	GO:0008152//metabolic process	-	gi|514433822|ref|WP_016573363.1|/1e-130/hypothetical protein [Streptomyces albulus]
MAGL003663	1.18746	3.51045	-	-	-	-	gi|529137851|ref|WP_020930718.1|/0.0/hypothetical protein [Streptomyces albulus]
MAGL004993	1.18944	3.49652	-	GO:0003677//DNA binding;GO:0003700//sequence-specific DNA binding transcription factor activity;GO:0016987//sigma factor activity	GO:0006352//DNA-dependent transcription, initiation;GO:0006355//regulation of transcription, DNA-dependent	K03088//RNA polymerase sigma-70 factor, ECF subfamily --	gi|514431996|ref|WP_016571740.1|/3e-142/RNA polymerase ECF-subfamily sigma factor [Streptomyces albulus]
MAGL004675	1.1774	3.48963	-	GO:0003677//DNA binding;GO:0003700//sequence-specific DNA binding transcription factor activity;GO:0016987//sigma factor activity	GO:0006352//DNA-dependent transcription, initiation;GO:0006355//regulation of transcription, DNA-dependent	K03088//RNA polymerase sigma-70 factor, ECF subfamily --	gi|514432789|ref|WP_016572444.1|/2e-129/ECF subfamily RNA polymerase sigma-24 subunit [Streptomyces albulus]
MAGL007902	1.645	2.99529	-	GO:0003824//catalytic activity;GO:0004494//methylmalonyl-CoA mutase activity;GO:0016853//isomerase activity;GO:0016866//intramolecular transferase activity;GO:0031419//cobalamin binding;GO:0046872//metal ion binding	GO:0008152//metabolic process	K14447//ethylmalonyl-CoA mutase --	gi|514433824|ref|WP_016573365.1|/0.0/methylmalonyl-CoA mutase large subunit [Streptomyces albulus]
MAGL004378	2.57	2.05438	-	-	-	-	gi|514440041|ref|WP_016577971.1|/1e-64/hypothetical protein [Streptomyces albulus]
MAGL007106	1.26813	3.34877	-	GO:0016747//transferase activity, transferring acyl groups other than amino-acyl groups	-	-	gi|514434803|ref|WP_016574218.1|/0.0/putative acyltransferase [Streptomyces albulus]
MAGL008578	1.42669	3.18784	-	-	-	-	gi|514433161|ref|WP_016572782.1|/5e-124/hypothetical protein [Streptomyces albulus]
MAGL006958	1.69177	2.89414	-	-	-	-	gi|514435432|ref|WP_016574651.1|/0.0/hypothetical protein [Streptomyces albulus CCRC 11814, K530_22552]
MAGL001010	2.33806	2.24568	GO:0016020//membrane	-	-	K06199//CrcB protein --	gi|514434985|ref|WP_016574312.1|/6e-93/hypothetical protein [Streptomyces albulus CCRC 11814, K530_20836]
MAGL006130	1.45569	3.09159	-	GO:0005515//protein binding	-	-	gi|529136711|ref|WP_020930188.1|/0.0/hypothetical protein [Streptomyces albulus]
MAGL007901	1.68122	2.85548	-	GO:0000166//nucleotide binding;GO:0008270//zinc ion binding;GO:0016491//oxidoreductase activity;GO:0016747//transferase activity, transferring acyl groups other than amino-acyl groups	GO:0055114//oxidation-reduction process	K14446//crotonyl-CoA carboxylase/reductase --	gi|514433825|ref|WP_016573366.1|/0.0/NADPH: quinone reductase [Streptomyces albulus CCRC 11814]
MAGL003533	1.45409	3.00098	-	-	-	-	gi|514436384|ref|WP_016575437.1|/6e-90/hypothetical protein [Streptomyces albulus CCRC 11814, K530_26534]
MAGL007905	1.457	2.97485	-	GO:0003995//acyl-CoA dehydrogenase activity;GO:0016627//oxidoreductase activity, acting on the CH-CH group of donors;GO:0050660//flavin adenine dinucleotide binding	GO:0008152//metabolic process;GO:0055114//oxidation-reduction process	K00257//-- --	gi|514433821|ref|WP_016573362.1|/0.0/acyl-CoA dehydrogenase [Streptomyces albulus]
MAGL004383	1.99599	2.43258	-	GO:0003677//DNA binding;GO:0003700//sequence-specific DNA binding transcription factor activity;GO:0016987//sigma factor activity	GO:0006352//DNA-dependent transcription, initiation;GO:0006355//regulation of transcription, DNA-dependent	K03088//RNA polymerase sigma-70 factor, ECF subfamily --	gi|514440036|ref|WP_016577966.1|/3e-135/RNA polymerase sigma factor SigL [Streptomyces albulus]
MAGL000515	1.35257	3.06476	-	-	-	-	gi|529138856|ref|WP_020931147.1|/2e-79/hypothetical protein [Streptomyces albulus]
MAGL008494	1.21524	3.20111	-	GO:0000156//phosphorelay response regulator activity;GO:0003677//DNA binding	GO:0000160//two-component signal transduction system (phosphorelay);GO:0006355//regulation of transcription, DNA-dependent	K02483//two-component system, OmpR family, response regulator --	gi|514437300|ref|WP_016576171.1|/8e-150/two-component regulator CutR [Streptomyces albulus]
MAGL007463	1.3745	3.04066	-	-	-	-	gi|518592136|ref|WP_019762343.1|/1e-29/hypothetical protein [Streptomyces sp. Wigar10]
MAGL008579	1.28911	3.12144	-	-	-	-	gi|514433162|ref|WP_016572783.1|/0.0/LytR family regulatory protein [Streptomyces albulus]
MAGL003729	2.7205	1.64236	-	-	-	-	gi|514433022|ref|WP_016572655.1|/4e-45/hypothetical protein [Streptomyces albulus]
MAGL005396	1.4167	2.92716	-	-	-	-	gi|529137214|ref|WP_020930434.1|/0.0/hypothetical protein [Streptomyces albulus]
MAGL007903	1.23451	3.04492	GO:0009346//citrate lyase complex	GO:0003824//catalytic activity;GO:0008815//citrate (pro-3S)-lyase activity;GO:0016830//carbon-carbon lyase activity	GO:0006725//cellular aromatic compound metabolic process	K01644//citrate lyase subunit beta / citryl-CoA lyase 4.1.3.6 4.1.3.34	gi|514433823|ref|WP_016573364.1|/0.0/putative methylmalonyl-CoA mutase subunit alpha [Streptomyces albulus]
MAGL003720	1.30128	2.93288	-	-	-	-	gi|514432866|ref|WP_016572512.1|/0.0/cell envelope-related transcriptional attenuator [Streptomyces albulus]
MAGL007257	2.28541	1.91705	-	GO:0008237//metallopeptidase activity;GO:0008270//zinc ion binding	GO:0006508//proteolysis	K01269//aminopeptidase 3.4.11.-	gi|529138678|ref|WP_020931052.1|/0.0/hypothetical protein [Streptomyces albulus]
MAGL008231	1.21922	2.97465	-	GO:0003824//catalytic activity;GO:0008762//UDP-N-acetylmuramate dehydrogenase activity;GO:0016491//oxidoreductase activity;GO:0016614//oxidoreductase activity, acting on CH-OH group of donors;GO:0050660//flavin adenine dinucleotide binding	GO:0055114//oxidation-reduction process	-	gi|514434841|ref|WP_016574246.1|/0.0/dehydrogenase [Streptomyces albulus]
MAGL004991	1.25164	2.92364	-	-	-	-	gi|529136752|ref|WP_020930213.1|/5e-22/hypothetical protein [Streptomyces albulus]
MAGL003432	1.18019	2.99125	-	-	GO:0000902//cell morphogenesis	K03569//rod shape-determining protein MreB and related proteins --	gi|529136914|ref|WP_020930274.1|/0.0/rod shape-determining protein Mbl [Streptomyces albulus]
MAGL003730	2.44429	1.71615	-	-	-	-	gi|529138796|ref|WP_020931104.1|/1e-29/hypothetical protein [Streptomyces albulus]
MAGL000377	1.69583	2.44107	GO:0031411	-	GO:0031412	-	gi|514431041|ref|WP_016570872.1|/8e-166/gas vesicle synthesis protein [Streptomyces albulus]
MAGL006295	2.84418	1.28222	-	GO:0016740//transferase activity	-	-	gi|514441735|ref|WP_016579207.1|/0.0/non-ribosomal peptide synthetase [Streptomyces albulus]
MAGL006012	1.62369	2.48612	-	GO:0000166//nucleotide binding;GO:0003824//catalytic activity;GO:0005515//protein binding;GO:0008270//zinc ion binding;GO:0016491//oxidoreductase activity;GO:0016740//transferase activity;GO:0016747//transferase activity, transferring acyl groups other than amino-acyl groups;GO:0031177//phosphopantetheine binding	GO:0008152//metabolic process;GO:0055114//oxidation-reduction process	-	gi|357409034|ref|YP_004920957.1|/0.0/putative type I polyketide synthase [Streptomyces cattleya]
MAGL001674	1.97702	2.10154	GO:0016021//integral to membrane	GO:0000166//nucleotide binding;GO:0005524//ATP binding;GO:0008233//peptidase activity;GO:0016887//ATPase activity;GO:0017111//nucleoside-triphosphatase activity;GO:0042626//ATPase activity, coupled to transmembrane movement of substances	GO:0006508//proteolysis;GO:0006810//transport;GO:0055085//transmembrane transport	K06148//ATP-binding cassette, subfamily C, bacterial --	gi|529137658|ref|WP_020930631.1|/0.0/peptidase C39 [Streptomyces albulus]
MAGL006296	2.84942	1.22228	-	GO:0003824//catalytic activity;GO:0016788//hydrolase activity, acting on ester bonds;GO:0031177//phosphopantetheine binding	GO:0008152//metabolic process;GO:0009058//biosynthetic process	-	gi|529137364|ref|WP_020930491.1|/0.0/hypothetical protein [Streptomyces albulus]
MAGL003924	0.851005	3.55251	-	GO:0003677//DNA binding;GO:0003700//sequence-specific DNA binding transcription factor activity;GO:0016987//sigma factor activity	GO:0006352//DNA-dependent transcription, initiation;GO:0006355//regulation of transcription, DNA-dependent	K03087//RNA polymerase nonessential primary-like sigma factor --	gi|514434544|ref|WP_016573993.1|/0.0/RNA polymerase principal sigma factor hrdD [Streptomyces albulus]
MAGL004992	1.194	2.83022	-	-	-	-	gi|514431995|ref|WP_016571739.1|/3e-149/hypothetical protein [Streptomyces albulus]
MAGL003951	1.03182	2.95784	-	GO:0009002//serine-type D-Ala-D-Ala carboxypeptidase activity	GO:0006508//proteolysis	-	gi|514432248|ref|WP_016571958.1|/0.0/putative D-alanyl-D-alanine carboxypeptidase [Streptomyces albulus]
MAGL004703	1.45209	2.50963	-	-	-	-	gi|514433309|ref|WP_016572916.1|/0.0/hypothetical protein [Streptomyces albulus]
MAGL002644	1.4927	2.46623	-	-	GO:0006950//response to stress	K05791//tellurium resistance protein TerZ --	gi|529136263|ref|WP_020929964.1|/0.0/transport associated protein [Streptomyces albulus]
MAGL008583	1.35634	2.56616	-	-	-	-	gi|514433166|ref|WP_016572787.1|/9e-163/hypothetical protein [Streptomyces albulus]
MAGL008493	1.29515	2.61238	GO:0016020//membrane;GO:0016021//integral to membrane	GO:0000155//phosphorelay sensor kinase activity;GO:0004871//signal transducer activity;GO:0005524//ATP binding;GO:0016772//transferase activity, transferring phosphorus-containing groups	GO:0007165//signal transduction;GO:0016310//phosphorylation	K00936//-- --	gi|529138568|ref|WP_020931008.1|/0.0/histidine kinase [Streptomyces albulus]
MAGL007598	1.41393	2.45601	-	-	-	-	gi|514432438|ref|WP_016572127.1|/5e-92/sporulation and cell division protein SsgA [Streptomyces albulus]
MAGL004947	1.06615	2.76002	-	-	-	-	gi|514430789|ref|WP_016570642.1|/0.0/hypothetical protein [Streptomyces albulus]
MAGL001865	1.73081	2.08376	-	-	-	-	gi|514437636|ref|WP_016576423.1|/1e-114/hypothetical protein [Streptomyces albulus]
MAGL008859	1.70063	2.10281	-	GO:0008745//N-acetylmuramoyl-L-alanine amidase activity	GO:0009253//peptidoglycan catabolic process	-	gi|514432106|ref|WP_016571839.1|/1e-162/N-acetylmuramoyl-L-alanine amidase [Streptomyces albulus]
MAGL000551	1.57884	2.22074	-	GO:0016491//oxidoreductase activity	GO:0008152//metabolic process	-	gi|514436050|ref|WP_016575166.1|/0.0/alanine-phosphoribitol ligase [Streptomyces albulus CCRC 11814]
MAGL007395	1.17582	2.60473	-	-	-	-	gi|514440957|ref|WP_016578625.1|/0.0/ErfK/YbiS/YcfS/YnhG family protein [Streptomyces albulus]
MAGL003434	1.40308	2.32716	-	-	-	-	gi|514431561|ref|WP_016571347.1|/0.0/hypothetical protein [Streptomyces albulus]
MAGL008881	2.58422	1.14226	-	-	-	K03975//membrane-associated protein --	gi|514435976|ref|WP_016575104.1|/6e-163/hypothetical protein [Streptomyces albulus]
MAGL007334	2.50264	1.19918	-	-	-	-	gi|514436674|ref|WP_016575669.1|/0.0/hypothetical protein [Streptomyces albulus]
MAGL008582	1.14232	2.52468	-	-	GO:0006950//response to stress	K05795//tellurium resistance protein TerD --	gi|514433165|ref|WP_016572786.1|/4e-138/chemical-damaging agent resistance protein C [Streptomyces albulus CCRC 11814]
MAGL007899	1.08569	2.57674	-	-	-	-	-
MAGL000379	1.45584	2.20046	GO:0012506//vesicle membrane	GO:0005198//structural molecule activity	-	-	gi|514431042|ref|WP_016570873.1|/6e-103/gas vesicle synthesis-like protein [Streptomyces albulus]
MAGL004379	1.62846	1.99592	-	-	-	-	gi|514440040|ref|WP_016577970.1|/1e-168/hypothetical protein [Streptomyces albulus]
MAGL007064	2.00772	1.60702	-	GO:0003677//DNA binding;GO:0004803//transposase activity	GO:0006313//transposition, DNA-mediated	K07491//putative transposase --	gi|514438192|ref|WP_016576837.1|/4e-81/hypothetical protein [Streptomyces albulus CCRC 11814, K530_33660]
MAGL004430	1.76865	1.77064	-	-	-	-	gi|514441124|ref|WP_016578759.1|/0.0/esterase [Streptomyces albulus]
MAGL003532	1.08172	2.41739	-	-	-	-	gi|529139303|ref|WP_020931329.1|/0.0/hypothetical protein [Streptomyces albulus]
MAGL002504	1.48017	1.98815	-	-	GO:0009058//biosynthetic process	-	gi|514433933|ref|WP_016573462.1|/0.0/group 1 glycosyl transferase [Streptomyces albulus]
MAGL004726	1.0189	2.43996	-	-	-	-	gi|514435492|ref|WP_016574698.1|/0.0/hypothetical protein [Streptomyces albulus]
MAGL005636	2.15061	1.30424	-	-	-	-	gi|514431610|ref|WP_016571392.1|/2e-21/hypothetical protein [Streptomyces albulus]
MAGL003905	2.21749	1.18133	-	GO:0016787//hydrolase activity	-	K01069//hydroxyacylglutathione hydrolase 3.1.2.6	gi|517363240|ref|WP_018538615.1|/0.0/hypothetical protein [Streptomyces sp. MspMP-M5]
MAGL001008	1.66668	1.7277	GO:0016020//membrane	-	-	K06199//CrcB protein --	gi|514434983|ref|WP_016574310.1|/6e-81/chromosome condensation protein CrcB [Streptomyces albulus CCRC 11814]
MAGL001672	1.49018	1.89045	GO:0016021//integral to membrane	GO:0000166//nucleotide binding;GO:0005524//ATP binding;GO:0016887//ATPase activity;GO:0017111//nucleoside-triphosphatase activity;GO:0042626//ATPase activity, coupled to transmembrane movement of substances	GO:0006810//transport;GO:0055085//transmembrane transport	K06148//ATP-binding cassette, subfamily C, bacterial --	gi|514434591|ref|WP_016574035.1|/0.0/putative ABC transporter ATP-binding protein [Streptomyces albulus]
MAGL002809	1.19853	2.16975	-	-	-	-	gi|514433376|ref|WP_016572973.1|/0.0/hypothetical protein [Streptomyces albulus]
MAGL006979	1.17551	2.1757	-	-	-	-	gi|514434655|ref|WP_016574088.1|/0.0/hypothetical protein [Streptomyces albulus]
MAGL008464	1.3692	1.94339	GO:0016020//membrane	GO:0003824//catalytic activity;GO:0016746//transferase activity, transferring acyl groups;GO:0016747//transferase activity, transferring acyl groups other than amino-acyl groups	GO:0006633//fatty acid biosynthetic process;GO:0008152//metabolic process;GO:0009058//biosynthetic process	K00660//chalcone synthase 2.3.1.74	gi|514436604|ref|WP_016575611.1|/0.0/Type III polyketide synthase RppA [Streptomyces albulus]
MAGL007159	1.00311	2.22074	-	-	-	-	gi|514437536|ref|WP_016576349.1|/9e-38/hypothetical protein [Streptomyces albulus]
MAGL000380	1.06096	2.13458	-	-	GO:0031412	-	gi|514431043|ref|WP_016570874.1|/2e-50/gas vesicle synthesis protein [Streptomyces albulus]
MAGL004788	1.04783	2.12111	-	-	-	-	gi|514437039|ref|WP_016575966.1|/2e-27/hypothetical protein [Streptomyces albulus]
MAGL007600	1.21483	1.9508	-	GO:0000156//phosphorelay response regulator activity;GO:0003677//DNA binding	GO:0000160//two-component signal transduction system (phosphorelay);GO:0006355//regulation of transcription, DNA-dependent	K07670//two-component system, OmpR family, response regulator MtrA --	gi|514440290|ref|WP_016578169.1|/1e-164/Transcriptional regulatory protein afsQ1 [Streptomyces albulus]
MAGL003784	1.44017	1.66699	GO:0016020//membrane	-	-	K02004//-- --	gi|514436607|ref|WP_016575613.1|/0.0/ABC transporter integral membrane protein [Streptomyces albulus]
MAGL004990	1.00609	2.0863	-	GO:0000156//phosphorelay response regulator activity;GO:0003677//DNA binding	GO:0000160//two-component signal transduction system (phosphorelay);GO:0006355//regulation of transcription, DNA-dependent	K07670//two-component system, OmpR family, response regulator MtrA --	gi|514431994|ref|WP_016571738.1|/1e-164/two-component system response regulator [Streptomyces albulus]
MAGL004453	1.23972	1.83728	-	-	-	-	gi|529136044|ref|WP_020929878.1|/9e-33/hypothetical protein [Streptomyces albulus]
MAGL008821	1.32154	1.70709	-	-	-	K01286//D-alanyl-D-alanine carboxypeptidase 3.4.16.4	gi|514440533|ref|WP_016578338.1|/0.0/hypothetical protein [Streptomyces albulus CCRC 11814, K530_41223]
MAGL004035	1.24949	1.74465	GO:0016021//integral to membrane	-	GO:0007049//cell cycle	K03588//cell division protein FtsW --	gi|514431537|ref|WP_016571325.1|/0.0/FtsW/RodA/SpoVE family cell cycle protein [Streptomyces albulus]
MAGL004889	1.01961	1.96766	-	-	-	-	gi|514435040|ref|WP_016574361.1|/2e-88/hypothetical protein [Streptomyces albulus]
MAGL003435	1.05475	1.83563	-	-	-	-	gi|514431560|ref|WP_016571346.1|/1e-102/hypothetical protein [Streptomyces albulus]
MAGL003840	1.69629	1.1656	-	-	-	-	gi|529137871|ref|WP_020930728.1|/0.0/hypothetical protein [Streptomyces albulus]
MAGL004138	1.18663	1.66061	-	-	-	-	gi|514433784|ref|WP_016573329.1|/0.0/hypothetical protein [Streptomyces albulus]
MAGL004476	-1.79667	4.60398	-	GO:0016491//oxidoreductase activity;GO:0016620//oxidoreductase activity, acting on the aldehyde or oxo group of donors, NAD or NADP as acceptor	GO:0008152//metabolic process;GO:0055114//oxidation-reduction process	K00155//-- --	gi|514430632|ref|WP_016570499.1|/0.0/aldehyde dehydrogenase [Streptomyces albulus]
MAGL003635	1.54368	1.25578	-	-	-	-	gi|517367248|ref|WP_018542336.1|/0.0/hypothetical protein [Streptomyces sp. MspMP-M5]
MAGL007297	1.3205	1.47765	-	-	GO:0008610//lipid biosynthetic process	K00574//cyclopropane-fatty-acyl-phospholipid synthase 2.1.1.79	gi|529131948|ref|WP_020929611.1|/0.0/hypothetical protein [Streptomyces albulus]
MAGL007262	1.53577	1.2507	-	-	-	-	gi|163838978|ref|YP_001623383.1|/5e-09/hypothetical protein [Renibacterium salmoninarum]
MAGL005471	1.25573	1.5175	-	-	-	-	gi|514440825|ref|WP_016578522.1|/0.0/hypothetical protein [Streptomyces albulus]
MAGL002503	1.15551	1.56802	-	-	-	-	gi|514433934|ref|WP_016573463.1|/0.0/hypothetical protein [Streptomyces albulus]
MAGL005056	1.55522	1.15606	-	GO:0003824//catalytic activity;GO:0008762//UDP-N-acetylmuramate dehydrogenase activity;GO:0016491//oxidoreductase activity;GO:0016614//oxidoreductase activity, acting on CH-OH group of donors;GO:0050660//flavin adenine dinucleotide binding	GO:0055114//oxidation-reduction process	-	gi|514431130|ref|WP_016570953.1|/0.0/hypothetical protein [Streptomyces albulus CCRC 11814, K530_03614]
MAGL005944	1.38313	1.29783	-	-	-	-	gi|529137915|ref|WP_020930749.1|/0.0/hypothetical protein [Streptomyces albulus]
MAGL008500	1.20721	1.45216	-	-	-	-	gi|514431741|ref|WP_016571510.1|/0.0/hypothetical protein [Streptomyces albulus]
MAGL004380	1.07022	1.57913	-	-	-	-	gi|514440039|ref|WP_016577969.1|/0.0/hypothetical protein [Streptomyces albulus]
MAGL007837	1.53188	1.10866	-	GO:0003824//catalytic activity;GO:0033608	GO:0008152//metabolic process	K07749//formyl-CoA transferase 2.8.3.16	gi|514434773|ref|WP_016574189.1|/0.0/formyl-coenzyme A transferase [Streptomyces albulus]
MAGL007462	1.23196	1.37828	-	-	-	-	gi|529136425|ref|WP_020930074.1|/0.0/membrane protein [Streptomyces albulus]
MAGL004989	1.01923	1.54626	GO:0016020//membrane;GO:0016021//integral to membrane	GO:0000155//phosphorelay sensor kinase activity;GO:0004871//signal transducer activity;GO:0005524//ATP binding	GO:0007165//signal transduction	-	gi|514431993|ref|WP_016571737.1|/0.0/Two-component system sensor histidine kinase [Streptomyces albulus]
MAGL007602	1.37122	1.18757	-	-	-	-	gi|514440288|ref|WP_016578167.1|/2e-141/hypothetical protein [Streptomyces albulus CCRC 11814, K530_40366]
MAGL007479	1.23784	1.31904	-	GO:0000155//phosphorelay sensor kinase activity;GO:0003824//catalytic activity;GO:0005515//protein binding;GO:0005524//ATP binding	GO:0000160//two-component signal transduction system (phosphorelay);GO:0006355//regulation of transcription, DNA-dependent;GO:0007165//signal transduction	-	gi|514435303|ref|WP_016574551.1|/0.0/hypothetical protein [Streptomyces albulus]
MAGL001713	-2.07029	4.58997	GO:0043190//ATP-binding cassette (ABC) transporter complex	GO:0005215//transporter activity;GO:0005524//ATP binding;GO:0016820//hydrolase activity, acting on acid anhydrides, catalyzing transmembrane movement of substances;GO:0030151//molybdenum ion binding	GO:0006810//transport	K02019//molybdate transport system regulatory protein --	gi|514434029|ref|WP_016573545.1|/1e-88/small-ligand-binding protein [Streptomyces albulus]
MAGL008145	1.0631	1.4538	-	GO:0003677//DNA binding;GO:0003700//sequence-specific DNA binding transcription factor activity;GO:0016987//sigma factor activity	GO:0006352//DNA-dependent transcription, initiation;GO:0006355//regulation of transcription, DNA-dependent	K03088//RNA polymerase sigma-70 factor, ECF subfamily --	gi|514430927|ref|WP_016570765.1|/0.0/ECF subfamily RNA polymerase sigma-24 subunit [Streptomyces albulus]
MAGL007839	1.4907	1.02475	-	GO:0000166//nucleotide binding;GO:0005524//ATP binding;GO:0046872//metal ion binding;GO:0048037//cofactor binding	-	K01905//acetyl-CoA synthetase (ADP-forming) 6.2.1.13	gi|514434774|ref|WP_016574190.1|/0.0/hypothetical protein [Streptomyces albulus]
MAGL005340	1.44558	1.05533	GO:0016020//membrane	GO:0000166//nucleotide binding;GO:0003824//catalytic activity;GO:0005524//ATP binding;GO:0015662//ATPase activity, coupled to transmembrane movement of ions, phosphorylative mechanism;GO:0046872//metal ion binding	GO:0006812//cation transport;GO:0008152//metabolic process	K01552//-- --	gi|514432762|ref|WP_016572421.1|/0.0/putative integral membrane ATPase [Streptomyces albulus]
MAGL007601	1.14954	1.34556	GO:0016020//membrane;GO:0016021//integral to membrane	GO:0000155//phosphorelay sensor kinase activity;GO:0004871//signal transducer activity;GO:0005524//ATP binding;GO:0016772//transferase activity, transferring phosphorus-containing groups	GO:0007165//signal transduction;GO:0016310//phosphorylation	K07654//two-component system, OmpR family, sensor histidine kinase MtrB 2.7.13.3	gi|514440289|ref|WP_016578168.1|/0.0/two-component system sensor kinase [Streptomyces albulus]
MAGL003636	1.13877	1.34361	-	-	-	-	gi|514432143|ref|WP_016571871.1|/4e-107/hypothetical protein [Streptomyces albulus]
MAGL006294	1.25164	1.20924	-	GO:0008168//methyltransferase activity;GO:0008171//O-methyltransferase activity	-	-	gi|529137366|ref|WP_020930493.1|/0.0/O-methyltransferase [Streptomyces albulus]
MAGL002236	1.02814	1.43082	-	-	-	-	gi|514439477|ref|WP_016577615.1|/1e-40/hypothetical protein [Streptomyces albulus]
MAGL004113	1.013	1.4391	-	-	-	-	gi|514440925|ref|WP_016578598.1|/8e-86/hypothetical protein [Streptomyces albulus]
MAGL004136	1.18728	1.22123	-	GO:0000166//nucleotide binding;GO:0005524//ATP binding;GO:0016887//ATPase activity;GO:0017111//nucleoside-triphosphatase activity	-	K01990//ABC-2 type transport system ATP-binding protein --	gi|514433783|ref|WP_016573328.1|/0.0/ABC transporter ATP-binding protein [Streptomyces albulus]
MAGL003841	1.09607	1.30736	-	-	-	-	gi|514439953|ref|WP_016577895.1|/0.0/hypothetical protein [Streptomyces albulus]
MAGL000930	1.03019	1.32202	-	-	-	-	gi|529137144|ref|WP_020930400.1|/5e-132/hypothetical protein [Streptomyces albulus]
MAGL005598	-1.33332	3.52978	-	GO:0004645//phosphorylase activity;GO:0016154//pyrimidine-nucleoside phosphorylase activity;GO:0016757//transferase activity, transferring glycosyl groups;GO:0016763//transferase activity, transferring pentosyl groups	GO:0006206//pyrimidine nucleobase metabolic process;GO:0006213//pyrimidine nucleoside metabolic process;GO:0008152//metabolic process	K00758//thymidine phosphorylase 2.4.2.4	gi|514435802|ref|WP_016574959.1|/0.0/pyrimidine-nucleoside phosphorylase [Streptomyces albulus CCRC 11814]
MAGL007840	1.01829	1.15014	GO:0016021//integral to membrane	-	GO:0055085//transmembrane transport	-	gi|514434775|ref|WP_016574191.1|/0.0/major facilitator superfamily protein [Streptomyces albulus]
MAGL000276	-2.1913	4.33621	GO:0016021//integral to membrane	GO:0004671//protein C-terminal S-isoprenylcysteine carboxyl O-methyltransferase activity	GO:0006481//C-terminal protein methylation	-	gi|514437646|ref|WP_016576431.1|/6e-151/hypothetical protein [Streptomyces albulus]
MAGL007874	-1.21258	3.21597	-	GO:0000166//nucleotide binding;GO:0008270//zinc ion binding;GO:0016491//oxidoreductase activity;GO:0016747//transferase activity, transferring acyl groups other than amino-acyl groups	GO:0055114//oxidation-reduction process	K00344//NADPH2:quinone reductase 1.6.5.5	gi|514431078|ref|WP_016570906.1|/0.0/alcohol dehydrogenase [Streptomyces albulus]
MAGL003670	3.09514	-1.23494	GO:0016020//membrane	GO:0005524//ATP binding;GO:0042626//ATPase activity, coupled to transmembrane movement of substances	GO:0006810//transport	K09690//lipopolysaccharide transport system permease protein --	gi|529137848|ref|WP_020930715.1|/0.0/ABC transporter [Streptomyces albulus]
MAGL007498	3.03868	-1.18011	-	-	-	-	gi|490084111|ref|WP_003986124.1|/6e-59/YiaAB two helix domain-containing protein [Streptomyces rimosus]
MAGL000278	-2.59071	4.37556	-	GO:0004497//monooxygenase activity;GO:0005506//iron ion binding;GO:0009055//electron carrier activity;GO:0016705//oxidoreductase activity, acting on paired donors, with incorporation or reduction of molecular oxygen;GO:0020037//heme binding	GO:0055114//oxidation-reduction process	K00517//-- --	gi|514437648|ref|WP_016576433.1|/0.0/hypothetical protein [Streptomyces albulus CCRC 11814, K530_31588]
MAGL000277	-2.06513	3.63255	-	-	-	-	gi|514437647|ref|WP_016576432.1|/0.0/hypothetical protein [Streptomyces albulus CCRC 11814, K530_31583]
MAGL005542	2.60197	-1.12118	-	-	-	-	gi|514432716|ref|WP_016572378.1|/2e-80/hypothetical protein [Streptomyces albulus]
MAGL001322	-1.23157	2.63241	-	-	GO:0009987//cellular process	-	gi|514440004|ref|WP_016577939.1|/2e-162/hypothetical protein [Streptomyces albulus CCRC 11814, K530_39211]
MAGL003232	2.79444	-1.43584	-	GO:0008942//nitrite reductase [NAD(P)H] activity;GO:0016491//oxidoreductase activity;GO:0051537//2 iron, 2 sulfur cluster binding	GO:0042128//nitrate assimilation;GO:0055114//oxidation-reduction process	K00363//nitrite reductase (NAD(P)H) small subunit 1.7.1.4	gi|514434674|ref|WP_016574106.1|/1e-79/nitrite/sulfite reductase small subunit [Streptomyces albulus]
MAGL003231	2.44999	-1.16078	-	GO:0008942//nitrite reductase [NAD(P)H] activity;GO:0016491//oxidoreductase activity;GO:0020037//heme binding;GO:0050660//flavin adenine dinucleotide binding;GO:0050661//NADP binding;GO:0051536//iron-sulfur cluster binding	GO:0042128//nitrate assimilation;GO:0055114//oxidation-reduction process	K00362//nitrite reductase (NAD(P)H) large subunit 1.7.1.4	gi|514434673|ref|WP_016574105.1|/0.0/nitrite reductase (NAD(P)H) large subunit [Streptomyces albulus]
MAGL001709	-1.17153	2.33857	-	GO:0016491//oxidoreductase activity	GO:0055114//oxidation-reduction process	-	gi|529139040|ref|WP_020931221.1|/3e-120/nitroreductase [Streptomyces albulus]
MAGL000097	2.33794	-1.18165	-	-	-	-	gi|514431320|ref|WP_016571127.1|/0.0/RHS/YD repeat-containing protein [Streptomyces albulus]
MAGL003671	2.31948	-1.18245	-	GO:0000166//nucleotide binding;GO:0005524//ATP binding;GO:0016887//ATPase activity;GO:0017111//nucleoside-triphosphatase activity	-	K09691//lipopolysaccharide transport system ATP-binding protein --	gi|529137847|ref|WP_020930714.1|/0.0/techoic acid ABC transporter ATP-binding protein [Streptomyces albulus]
MAGL003946	-1.34546	2.44174	-	-	-	-	gi|529135883|ref|WP_020929837.1|/3e-57/hypothetical protein [Streptomyces albulus]
MAGL008434	-1.17985	2.26752	-	GO:0004491//methylmalonate-semialdehyde dehydrogenase (acylating) activity;GO:0016491//oxidoreductase activity;GO:0016620//oxidoreductase activity, acting on the aldehyde or oxo group of donors, NAD or NADP as acceptor	GO:0008152//metabolic process;GO:0055114//oxidation-reduction process	K00140//methylmalonate-semialdehyde dehydrogenase 1.2.1.27	gi|514435110|ref|WP_016574414.1|/0.0/methylmalonate-semialdehyde dehydrogenase [Streptomyces albulus]
MAGL003537	-2.14068	3.20563	-	-	-	K11081//2-aminoethylphosphonate transport system substrate-binding protein --	gi|514435468|ref|WP_016574681.1|/0.0/2-aminoethylphosphonate ABC transporter substrate-binding protein, partial [Streptomyces albulus]
MAGL000275	-1.1346	2.16118	-	GO:0003824//catalytic activity;GO:0005524//ATP binding;GO:0016301//kinase activity;GO:0016772//transferase activity, transferring phosphorus-containing groups	GO:0016310//phosphorylation	K01007//pyruvate, water dikinase 2.7.9.2	gi|514436551|ref|WP_016575572.1|/0.0/phosphoenolpyruvate synthase [Streptomyces albulus]
MAGL007841	1.35154	-2.38469	-	-	-	-	gi|514434776|ref|WP_016574192.1|/1e-55/hypothetical protein [Streptomyces albulus]
MAGL006997	1.84862	-2.88565	-	-	-	-	gi|514441208|ref|WP_016578821.1|/3e-78/hypothetical protein [Streptomyces albulus]
MAGL008546	1.34587	-2.40407	-	GO:0015343//siderophore transmembrane transporter activity	GO:0019290//siderophore biosynthetic process	K03895//aerobactin synthetase subunit beta 6.3.2.27	gi|529136063|ref|WP_020929888.1|/0.0/IucA/IucC family protein [Streptomyces albulus]
MAGL003275	1.70002	-2.78256	-	GO:0004222//metalloendopeptidase activity	GO:0006508//proteolysis	K01417//-- --	gi|514434277|ref|WP_016573758.1|/0.0/metalloprotease [Streptomyces albulus]
MAGL008954	1.04812	-2.13713	-	GO:0016705//oxidoreductase activity, acting on paired donors, with incorporation or reduction of molecular oxygen	GO:0055114//oxidation-reduction process	K00494//alkanal monooxygenase (FMN-linked) 1.14.14.3	gi|514436334|ref|WP_016575395.1|/0.0/alkanal monooxygenase [Streptomyces albulus]
MAGL001595	-2.85112	1.67977	-	GO:0004725//protein tyrosine phosphatase activity;GO:0016791//phosphatase activity	GO:0016311//dephosphorylation	K01104//protein-tyrosine phosphatase 3.1.3.48	gi|514438315|ref|WP_016576926.1|/0.0/hypothetical protein [Streptomyces albulus]
MAGL007001	1.94361	-3.1282	-	GO:0016151//nickel cation binding	GO:0006807//nitrogen compound metabolic process	K03190//urease accessory protein --	gi|514441212|ref|WP_016578825.1|/0.0/urease accessory protein [Streptomyces albulus]
MAGL000027	1.05789	-2.25587	-	GO:0003677//DNA binding;GO:0043565//sequence-specific DNA binding	-	-	gi|514440024|ref|WP_016577955.1|/0.0/helix-turn-helix domain-containing protein [Streptomyces albulus]
MAGL005293	1.15733	-2.43983	-	GO:0004795//threonine synthase activity	GO:0009088//threonine biosynthetic process	K01733//threonine synthase 4.2.3.1	gi|514432504|ref|WP_016572185.1|/0.0/threonine synthase, partial [Streptomyces albulus]
MAGL002614	1.24278	-2.53669	-	-	-	-	gi|514440601|ref|WP_016578380.1|/4e-45/hypothetical protein [Streptomyces albulus]
MAGL002951	2.94676	-4.24312	-	GO:0003824//catalytic activity;GO:0004356//glutamate-ammonia ligase activity	GO:0006542//glutamine biosynthetic process;GO:0006807//nitrogen compound metabolic process	K01915//glutamine synthetase 6.3.1.2	gi|514437117|ref|WP_016576027.1|/0.0/glutamate--ammonia ligase [Streptomyces albulus]
MAGL006707	1.1844	-2.49076	-	GO:0016491//oxidoreductase activity	GO:0008152//metabolic process	-	gi|529136798|ref|WP_020930237.1|/0.0/FAD-dependent oxidoreductase [Streptomyces albulus]
MAGL006721	3.0839	-4.40412	-	GO:0003824//catalytic activity;GO:0004152//dihydroorotate dehydrogenase activity	GO:0006207//'de novo' pyrimidine nucleobase biosynthetic process;GO:0006222//UMP biosynthetic process;GO:0055114//oxidation-reduction process	K00226//dihydroorotate dehydrogenase (fumarate) 1.3.98.1	gi|514430494|ref|WP_016570377.1|/0.0/hypothetical protein [Streptomyces albulus]
MAGL006720	3.36981	-4.71999	-	GO:0050144//nucleoside deoxyribosyltransferase activity;GO:0070694//deoxyribonucleoside 5'-monophosphate N-glycosidase activity	GO:0009159//deoxyribonucleoside monophosphate catabolic process	-	gi|514430493|ref|WP_016570376.1|/4e-119/hypothetical protein [Streptomyces albulus]
MAGL005782	1.08505	-2.43586	-	-	-	-	gi|514433809|ref|WP_016573352.1|/5e-84/ATP-binding protein [Streptomyces albulus]
MAGL006713	3.11891	-4.47316	-	GO:0003824//catalytic activity	GO:0008152//metabolic process	-	gi|529136794|ref|WP_020930235.1|/0.0/hypothetical protein [Streptomyces albulus]
MAGL001899	1.15751	-2.55849	-	GO:0003824//catalytic activity;GO:0005515//protein binding;GO:0016849//phosphorus-oxygen lyase activity	GO:0009190//cyclic nucleotide biosynthetic process;GO:0035556//intracellular signal transduction	-	gi|529130466|ref|WP_020929335.1|/0.0/hypothetical protein [Streptomyces albulus]
MAGL003507	1.15926	-2.5663	-	-	-	-	gi|529137035|ref|WP_020930323.1|/6e-107/hypothetical protein [Streptomyces albulus]
MAGL006723	3.26857	-4.71125	-	GO:0003824//catalytic activity;GO:0005524//ATP binding;GO:0046872//metal ion binding	-	-	gi|514430496|ref|WP_016570379.1|/0.0/hypothetical protein [Streptomyces albulus]
MAGL007444	1.00664	-2.47791	-	GO:0003824//catalytic activity	-	-	gi|514437544|ref|WP_016576354.1|/0.0/hypothetical protein [Streptomyces albulus]
MAGL005938	1.23257	-2.74569	GO:0030288//outer membrane-bounded periplasmic space	GO:0005215//transporter activity	GO:0006810//transport	K02030//polar amino acid transport system substrate-binding protein --	gi|514431802|ref|WP_016571564.1|/0.0/ABC transporter substrate-binding protein [Streptomyces albulus]
MAGL006999	1.88127	-3.39985	-	-	-	K07131//-- --	gi|514441210|ref|WP_016578823.1|/7e-86/hypothetical protein [Streptomyces albulus]
MAGL002751	1.06984	-2.61066	-	GO:0003824//catalytic activity;GO:0016831//carboxy-lyase activity;GO:0030170//pyridoxal phosphate binding	GO:0019752//carboxylic acid metabolic process	K13745//L-2,4-diaminobutyrate decarboxylase 4.1.1.86	gi|517361279|ref|WP_018536771.1|/0.0/amino acid decarboxylase [Streptomyces sp. MspMP-M5]
MAGL005251	1.27966	-2.82763	-	-	-	K03741//arsenate reductase 1.20.4.1	gi|514436939|ref|WP_016575887.1|/1e-79/hypothetical protein [Streptomyces albulus CCRC 11814, K530_28811]
MAGL006722	3.3115	-4.86746	-	-	-	K01470//creatinine amidohydrolase 3.5.2.10	gi|514430495|ref|WP_016570378.1|/0.0/hypothetical protein [Streptomyces albulus]
MAGL006719	3.1175	-4.67894	-	GO:0003824//catalytic activity;GO:0008483//transaminase activity;GO:0030170//pyridoxal phosphate binding	-	-	gi|514430491|ref|WP_016570374.1|/0.0/ornithine--oxo-acid transaminase [Streptomyces albulus]
MAGL006998	2.10174	-3.70394	-	-	-	-	gi|514441209|ref|WP_016578822.1|/0.0/hypothetical protein [Streptomyces albulus]
MAGL006717	3.20753	-4.85647	-	GO:0016787//hydrolase activity	-	-	gi|514430490|ref|WP_016570373.1|/1e-122/thioesterase family protein [Streptomyces albulus]
MAGL006714	2.95025	-4.63852	-	-	-	-	gi|514440844|ref|WP_016578535.1|/3e-110/putative polyketide synthase component [Streptomyces albulus]
MAGL006711	3.07796	-4.7755	-	-	GO:0046677//response to antibiotic	-	gi|529136796|ref|WP_020930236.1|/0.0/erythromycin esterase [Streptomyces albulus]
MAGL007506	1.35781	-3.08988	-	GO:0005524//ATP binding	-	-	gi|529136405|ref|WP_020930059.1|/0.0/hypothetical protein [Streptomyces albulus]
MAGL005058	1.29973	-3.09626	-	-	-	-	gi|514431128|ref|WP_016570951.1|/0.0/hypothetical protein [Streptomyces albulus CCRC 11814, K530_03604]
MAGL008547	1.35434	-3.15969	-	GO:0008080//N-acetyltransferase activity	-	K00663//aminoglycoside N6'-acetyltransferase 2.3.1.82	gi|514433358|ref|WP_016572957.1|/1e-155/hypothetical protein [Streptomyces albulus]
MAGL002491	2.0833	-3.91013	-	GO:0000166//nucleotide binding;GO:0005525//GTP binding	GO:0007264//small GTPase mediated signal transduction	K06945//-- --	gi|514441393|ref|WP_016578969.1|/3e-130/hypothetical protein, partial [Streptomyces albulus]
MAGL006716	2.71953	-4.65028	-	-	-	-	gi|514430489|ref|WP_016570372.1|/3e-85/putative polyketide dehydratase component [Streptomyces albulus]
MAGL006715	3.10414	-5.07749	-	GO:0003824//catalytic activity	GO:0008152//metabolic process	K00647//3-oxoacyl-[acyl-carrier-protein] synthase I 2.3.1.41	gi|529136792|ref|WP_020930233.1|/0.0/hypothetical protein [Streptomyces albulus]
MAGL005125	1.8733	-3.88496	GO:0016021//integral to membrane	-	GO:0055085//transmembrane transport	-	gi|514441403|ref|WP_016578978.1|/0.0/integral membrane transport protein [Streptomyces albulus]
MAGL008741	1.51741	-3.59347	-	GO:0030234//enzyme regulator activity	GO:0006808//regulation of nitrogen utilization	K04751//nitrogen regulatory protein P-II 1 --	gi|514431577|ref|WP_016571362.1|/1e-72/nitrogen regulatory protein P-II 1 [Streptomyces albulus]
MAGL002260	-1.0059	-1.07418	-	-	-	-	gi|514431683|ref|WP_016571457.1|/0.0/hypothetical protein [Streptomyces albulus]
MAGL002492	2.19367	-4.32417	-	-	-	K07131//-- --	gi|514441391|ref|WP_016578967.1|/5e-94/dynein regulation protein LC7 [Streptomyces albulus CCRC 11814]
MAGL004558	-1.04064	-1.11906	GO:0005622//intracellular;GO:0005840//ribosome	GO:0003735//structural constituent of ribosome	GO:0006412//translation	K02939//large subunit ribosomal protein L9 --	gi|514440116|ref|WP_016578035.1|/1e-99/50S ribosomal protein L9 [Streptomyces albulus]
MAGL007990	-1.07583	-1.11047	-	-	-	-	gi|514431848|ref|WP_016571607.1|/4e-105/hypothetical protein [Streptomyces albulus]
MAGL006718	2.92492	-5.12784	-	-	GO:0006633//fatty acid biosynthetic process	K02078//acyl carrier protein --	gi|514430492|ref|WP_016570375.1|/6e-55/coronafacic acid synthetase, acyl carrier protein component [Streptomyces albulus]
MAGL000571	-1.01891	-1.25163	-	GO:0008171//O-methyltransferase activity	-	K00599//-- --	gi|514440361|ref|WP_016578220.1|/0.0/hypothetical protein [Streptomyces albulus CCRC 11814, K530_40633]
MAGL002493	2.05319	-4.37089	-	-	-	-	gi|514441392|ref|WP_016578968.1|/6e-73/hypothetical protein [Streptomyces albulus]
MAGL006712	3.1965	-5.51553	-	GO:0016705//oxidoreductase activity, acting on paired donors, with incorporation or reduction of molecular oxygen	GO:0055114//oxidation-reduction process	-	gi|514440842|ref|WP_016578533.1|/0.0/putative monooxygenase [Streptomyces albulus]
MAGL002494	2.03805	-4.37293	GO:0016021//integral to membrane	GO:0004871//signal transducer activity;GO:0005524//ATP binding	GO:0007165//signal transduction	-	gi|514441390|ref|WP_016578966.1|/0.0/hypothetical protein [Streptomyces albulus CCRC 11814, K530_44415]
MAGL002261	-1.076	-1.26196	-	-	-	-	gi|514431684|ref|WP_016571458.1|/0.0/hypothetical protein [Streptomyces albulus]
MAGL006985	-1.16957	-1.20712	-	-	-	-	gi|514434659|ref|WP_016574092.1|/0.0/hypothetical protein [Streptomyces albulus]
MAGL002562	1.07173	-3.46806	-	-	-	-	gi|514431956|ref|WP_016571703.1|/3e-48/hypothetical protein [Streptomyces albulus CCRC 11814, K530_07539]
MAGL007629	-1.21136	-1.18955	-	GO:0004357//glutamate-cysteine ligase activity	GO:0006750//glutathione biosynthetic process	-	gi|529136366|ref|WP_020930028.1|/0.0/hypothetical protein [Streptomyces albulus]
MAGL004084	-1.01453	-1.39523	GO:0005622//intracellular;GO:0005840//ribosome;GO:0015934//large ribosomal subunit	GO:0003723//RNA binding;GO:0003735//structural constituent of ribosome;GO:0016740//transferase activity	GO:0006412//translation	K02886//large subunit ribosomal protein L2 --	gi|514431242|ref|WP_016571056.1|/0.0/50S ribosomal protein L2 [Streptomyces albulus]
MAGL002259	-1.28645	-1.13555	-	-	-	-	gi|514431682|ref|WP_016571456.1|/0.0/hypothetical protein [Streptomyces albulus]
MAGL006593	2.43897	-4.8776	GO:0016020//membrane	-	GO:0055085//transmembrane transport	K07243//high-affinity iron transporter --	gi|529137081|ref|WP_020930361.1|/0.0/hypothetical protein [Streptomyces albulus]
MAGL004604	-1.44061	-1.02542	-	-	-	-	gi|514430768|ref|WP_016570624.1|/5e-141/PadR-like family transcriptional regulator [Streptomyces albulus]
MAGL003955	1.07928	-3.56001	-	-	-	-	gi|514432252|ref|WP_016571962.1|/0.0/hypothetical protein [Streptomyces albulus]
MAGL004278	-1.05723	-1.43487	GO:0005737//cytoplasm	GO:0003824//catalytic activity;GO:0004642//phosphoribosylformylglycinamidine synthase activity	GO:0006189//'de novo' IMP biosynthetic process	K01952//phosphoribosylformylglycinamidine synthase 6.3.5.3	gi|514433448|ref|WP_016573036.1|/0.0/phosphoribosylformylglycinamidine synthase II [Streptomyces albulus]
MAGL005291	-1.01918	-1.49208	-	GO:0003824//catalytic activity	GO:0005992//trehalose biosynthetic process	K00697//alpha,alpha-trehalose-phosphate synthase (UDP-forming) 2.4.1.15	gi|514432506|ref|WP_016572187.1|/0.0/alpha, alpha-trehalose-phosphate synthase [Streptomyces albulus]
MAGL004448	-1.311	-1.21984	-	-	-	-	gi|514442138|ref|WP_016579319.1|/2e-63/hypothetical protein, partial [Streptomyces albulus]
MAGL003459	-1.46775	-1.07882	-	GO:0000166//nucleotide binding;GO:0016491//oxidoreductase activity	GO:0008152//metabolic process;GO:0055114//oxidation-reduction process	-	gi|514430388|ref|WP_016570284.1|/0.0/oxidoreductase [Streptomyces albulus]
MAGL001860	-1.4973	-1.07472	-	GO:0003677//DNA binding	-	-	gi|514435148|ref|WP_016574441.1|/1e-148/TetR family transcriptional regulator [Streptomyces albulus]
MAGL001335	-1.08493	-1.48708	-	-	-	-	gi|514432845|ref|WP_016572494.1|/1e-140/hypothetical protein [Streptomyces albulus]
MAGL004280	-1.01867	-1.56282	-	GO:0016879//ligase activity, forming carbon-nitrogen bonds	-	K01952//phosphoribosylformylglycinamidine synthase 6.3.5.3	gi|514433450|ref|WP_016573038.1|/6e-54/phosphoribosylformylglycinamidine synthase subunit PurS [Streptomyces albulus]
MAGL005326	-1.22106	-1.36111	-	GO:0003676//nucleic acid binding;GO:0003677//DNA binding	GO:0006355//regulation of transcription, DNA-dependent	K03704//cold shock protein (beta-ribbon, CspA family) --	gi|514436638|ref|WP_016575638.1|/5e-86/cold-shock DNA-binding domain-containing protein [Streptomyces albulus]
MAGL006445	-1.25135	-1.33106	-	GO:0003824//catalytic activity;GO:0030170//pyridoxal phosphate binding	-	-	gi|514436399|ref|WP_016575449.1|/0.0/GntR family transcriptional regulator [Streptomyces albulus]
MAGL005956	-1.18675	-1.42312	-	GO:0000166//nucleotide binding;GO:0004176//ATP-dependent peptidase activity;GO:0004252//serine-type endopeptidase activity;GO:0005524//ATP binding;GO:0017111//nucleoside-triphosphatase activity	GO:0006508//proteolysis	K01338//ATP-dependent Lon protease 3.4.21.53	gi|514435459|ref|WP_016574674.1|/0.0/ATP-dependent protease La [Streptomyces albulus]
MAGL001695	-1.03991	-1.57995	-	GO:0008080//N-acetyltransferase activity	-	-	gi|529137648|ref|WP_020930624.1|/0.0/hypothetical protein [Streptomyces albulus]
MAGL003791	1.61247	-4.23233	GO:0005576//extracellular region	-	GO:0016998//cell wall macromolecule catabolic process	K01447//N-acetylmuramoyl-L-alanine amidase 3.5.1.28	gi|514438466|ref|WP_016577020.1|/4e-161/hypothetical protein [Streptomyces albulus CCRC 11814, K530_34583]
MAGL001388	-1.07605	-1.54865	-	-	-	-	gi|514434266|ref|WP_016573749.1|/1e-129/hypothetical protein [Streptomyces albulus]
MAGL002560	1.03253	-3.67473	-	-	-	-	gi|514431955|ref|WP_016571702.1|/6e-47/hypothetical protein [Streptomyces albulus]
MAGL008439	-1.14271	-1.54606	-	GO:0003677//DNA binding	-	-	gi|514435119|ref|WP_016574419.1|/5e-152/hypothetical protein [Streptomyces albulus]
MAGL007945	-1.33129	-1.39701	-	GO:0003824//catalytic activity	-	-	gi|514436021|ref|WP_016575143.1|/0.0/2-hydroxy-6-oxononadienedioate/2-hydroxy-6- oxononatrienedioate hydrolase 1 [Streptomyces albulus]
MAGL003270	-1.17291	-1.57326	-	-	-	-	gi|514436264|ref|WP_016575340.1|/2e-78/hypothetical protein [Streptomyces albulus]
MAGL005873	-1.74773	-1.0138	-	GO:0004096//catalase activity;GO:0020037//heme binding	GO:0006979//response to oxidative stress;GO:0055114//oxidation-reduction process	K03781//catalase 1.11.1.6	gi|529137932|ref|WP_020930760.1|/0.0/catalase [Streptomyces albulus]
MAGL003989	-1.04604	-1.7268	-	-	-	-	gi|514431211|ref|WP_016571027.1|/1e-136/hypothetical protein [Streptomyces albulus]
MAGL001697	-1.16381	-1.63424	-	-	-	-	gi|514438238|ref|WP_016576868.1|/0.0/hypothetical protein [Streptomyces albulus]
MAGL004779	-1.59695	-1.20226	-	GO:0000287//magnesium ion binding;GO:0010333//terpene synthase activity;GO:0016829//lyase activity	-	K10187//germacradienol/germacrene-D synthase 4.2.3.22	gi|514441283|ref|WP_016578885.1|/0.0/germacradienol synthase [Streptomyces albulus]
MAGL003493	-1.22563	-1.64977	GO:0005622//intracellular	GO:0003676//nucleic acid binding;GO:0004527//exonuclease activity;GO:0016788//hydrolase activity, acting on ester bonds	-	K13288//oligoribonuclease 3.1.-.-	gi|514435097|ref|WP_016574403.1|/5e-151/oligoribonuclease [Streptomyces albulus]
MAGL003821	-1.09778	-1.80284	GO:0005622//intracellular;GO:0005840//ribosome	GO:0003735//structural constituent of ribosome;GO:0008097//5S rRNA binding	GO:0006412//translation	K02897//large subunit ribosomal protein L25 --	gi|514441364|ref|WP_016578946.1|/6e-133/50S ribosomal protein L25/general stress protein Ctc [Streptomyces albulus]
MAGL007390	1.18368	-4.1485	-	-	-	-	gi|514431350|ref|WP_016571155.1|/0.0/Crp/Fnr family transcriptional regulator [Streptomyces albulus CCRC 11814]
MAGL003096	-1.40703	-1.56353	-	-	-	-	gi|514434501|ref|WP_016573955.1|/4e-26/hypothetical protein [Streptomyces albulus]
MAGL002770	-1.22811	-1.74878	-	GO:0010181//FMN binding;GO:0016491//oxidoreductase activity	GO:0055114//oxidation-reduction process	-	gi|514434244|ref|WP_016573730.1|/2e-129/hypothetical protein [Streptomyces albulus]
MAGL005475	2.24324	-5.24517	-	-	-	-	gi|529135828|ref|WP_020929823.1|/0.0/glycoside hydrolase [Streptomyces albulus]
MAGL008328	-1.35886	-1.67973	-	GO:0016758//transferase activity, transferring hexosyl groups	GO:0005975//carbohydrate metabolic process;GO:0008152//metabolic process;GO:0016999//antibiotic metabolic process;GO:0030259//lipid glycosylation	-	gi|514438137|ref|WP_016576796.1|/0.0/Macrolide glycosyltransferase [Streptomyces albulus]
MAGL007056	-1.64038	-1.4017	-	GO:0003824//catalytic activity;GO:0004076//biotin synthase activity;GO:0051536//iron-sulfur cluster binding	GO:0009102//biotin biosynthetic process;GO:0051186//cofactor metabolic process	K01012//biotin synthetase 2.8.1.6	gi|529130166|ref|WP_020929289.1|/0.0/biotin synthase [Streptomyces albulus]
MAGL001785	-1.05417	-1.98983	-	GO:0008080//N-acetyltransferase activity	-	-	gi|514430341|ref|WP_016570242.1|/1e-125/acetyltransferase [Streptomyces albulus]
MAGL001469	-1.04517	-2.00359	-	-	-	-	-
MAGL006772	-1.40508	-1.66105	-	-	-	K09975//hypothetical protein --	gi|514433245|ref|WP_016572859.1|/3e-113/hypothetical protein [Streptomyces albulus]
MAGL005099	-1.90816	-1.18617	-	-	-	-	gi|514441507|ref|WP_016579053.1|/6e-61/hypothetical protein [Streptomyces albulus]
MAGL001413	-1.49358	-1.632	GO:0016020//membrane;GO:0016021//integral to membrane	GO:0005215//transporter activity	GO:0006810//transport;GO:0055085//transmembrane transport	-	gi|514440635|ref|WP_016578404.1|/0.0/EmrB/QacA family drug resistance transporter [Streptomyces albulus]
MAGL002769	-1.08116	-2.05261	GO:0005622//intracellular	GO:0003700//sequence-specific DNA binding transcription factor activity	GO:0006355//regulation of transcription, DNA-dependent	-	gi|514434243|ref|WP_016573729.1|/7e-168/ArsR family transcriptional regulator [Streptomyces albulus]
MAGL007391	1.22822	-4.36529	-	-	-	-	gi|514431349|ref|WP_016571154.1|/0.0/Crp/Fnr family transcriptional regulator [Streptomyces albulus CCRC 11814]
MAGL004776	-1.15795	-1.98438	-	GO:0016787//hydrolase activity;GO:0016810//hydrolase activity, acting on carbon-nitrogen (but not peptide) bonds	-	K01500//-- --	gi|514441280|ref|WP_016578882.1|/0.0/hypothetical protein [Streptomyces albulus CCRC 11814, K530_43993]
MAGL000045	-1.10828	-2.04314	-	GO:0003677//DNA binding	-	-	gi|514435925|ref|WP_016575062.1|/0.0/XRE family transcriptional regulator [Streptomyces albulus]
MAGL001412	-1.64653	-1.51045	-	-	-	-	gi|514440634|ref|WP_016578403.1|/6e-35/hypothetical protein [Streptomyces albulus]
MAGL000047	-1.15929	-2.0163	-	-	-	-	gi|514439594|ref|WP_016577679.1|/6e-171/hypothetical protein, partial [Streptomyces albulus]
MAGL001222	-1.26922	-1.90756	GO:0016020//membrane	GO:0005215//transporter activity	-	K02015//iron complex transport system permease protein --	gi|514436127|ref|WP_016575228.1|/0.0/ABC transporter permease [Streptomyces albulus]
MAGL000280	-2.16826	-1.02789	GO:0005622//intracellular	GO:0000156//phosphorelay response regulator activity;GO:0003677//DNA binding	GO:0000160//two-component signal transduction system (phosphorelay);GO:0006355//regulation of transcription, DNA-dependent	K07670//two-component system, OmpR family, response regulator MtrA --	gi|514437650|ref|WP_016576435.1|/3e-174/winged helix family two component transcriptional regulator [Streptomyces albulus]
MAGL005100	-1.95704	-1.24453	-	-	-	-	-
MAGL001223	-1.29162	-1.92266	-	GO:0005488//binding	-	-	gi|529070598|ref|WP_020929098.1|/0.0/ABC transporter substrate-binding protein [Streptomyces albulus]
MAGL000048	-1.33064	-1.90908	-	-	-	-	gi|514434191|ref|WP_016573683.1|/0.0/hypothetical protein [Streptomyces albulus]
MAGL000046	-1.24021	-2.02719	-	-	-	-	-
MAGL001711	-1.35051	-1.96909	GO:0030288//outer membrane-bounded periplasmic space	GO:0015412//molybdate transmembrane-transporting ATPase activity	GO:0015689//molybdate ion transport	K02020//molybdate transport system substrate-binding protein --	gi|514438480|ref|WP_016577029.1|/0.0/molybdenum ABC transporter periplasmic molybdate-binding protein [Streptomyces albulus]
MAGL001558	-1.0034	-2.34392	-	GO:0019239//deaminase activity	GO:0009168//purine ribonucleoside monophosphate biosynthetic process	K01488//adenosine deaminase 3.5.4.4	gi|529119316|ref|WP_020929185.1|/0.0/hypothetical protein [Streptomyces albulus]
MAGL004157	1.44875	-4.80103	-	-	-	-	gi|514435222|ref|WP_016574489.1|/1e-172/hypothetical protein [Streptomyces albulus CCRC 11814, K530_21735]
MAGL000572	-1.54172	-1.81879	-	-	-	-	gi|514440360|ref|WP_016578219.1|/3e-130/hypothetical protein [Streptomyces albulus]
MAGL004098	-1.03834	-2.33596	GO:0005622//intracellular	-	GO:0042254//ribosome biogenesis	K02864//large subunit ribosomal protein L10 --	gi|514431232|ref|WP_016571046.1|/5e-121/50S ribosomal protein L10 [Streptomyces albulus]
MAGL001757	-1.7672	-1.6137	-	GO:0004602//glutathione peroxidase activity	GO:0006979//response to oxidative stress;GO:0055114//oxidation-reduction process	K00432//glutathione peroxidase 1.11.1.9	gi|514434259|ref|WP_016573744.1|/3e-115/glutathione peroxidase [Streptomyces albulus]
MAGL001587	-1.72202	-1.70526	-	-	-	-	gi|514434647|ref|WP_016574081.1|/3e-174/hypothetical protein [Streptomyces albulus]
MAGL005336	-1.62769	-1.81879	-	-	-	-	gi|514432758|ref|WP_016572417.1|/9e-77/hypothetical protein [Streptomyces albulus]
MAGL000049	-1.2232	-2.24568	-	GO:0003676//nucleic acid binding	GO:0015074//DNA integration	K07497//putative transposase --	gi|514434190|ref|WP_016573682.1|/0.0/hypothetical protein [Streptomyces albulus CCRC 11814, K530_17616]
MAGL003381	-1.0066	-2.46406	-	GO:0004784//superoxide dismutase activity;GO:0046872//metal ion binding	GO:0006801//superoxide metabolic process;GO:0055114//oxidation-reduction process	K04564//superoxide dismutase, Fe-Mn family 1.15.1.1	gi|514434275|ref|WP_016573757.1|/6e-157/manganese/iron superoxide dismutase [Streptomyces albulus]
MAGL001623	-1.17695	-2.30446	-	GO:0016787//hydrolase activity	-	K03574//7,8-dihydro-8-oxoguanine triphosphatase 3.6.1.-	gi|514434571|ref|WP_016574018.1|/3e-118/putative MutT-family protein [Streptomyces albulus]
MAGL002388	-1.32557	-2.17158	-	GO:0005506//iron ion binding;GO:0009055//electron carrier activity;GO:0016705//oxidoreductase activity, acting on paired donors, with incorporation or reduction of molecular oxygen;GO:0020037//heme binding	GO:0055114//oxidation-reduction process	-	gi|529139420|ref|WP_020931353.1|/0.0/hypothetical protein [Streptomyces albulus]
MAGL007555	-1.38856	-2.131	-	GO:0008237//metallopeptidase activity;GO:0008270//zinc ion binding	GO:0006508//proteolysis	-	gi|529136383|ref|WP_020930043.1|/0.0/epsilon-poly-L-lysine-degrading enzyme [Streptomyces albulus]
MAGL007414	-1.11706	-2.43134	-	-	-	-	gi|514441548|ref|WP_016579083.1|/2e-133/hypothetical protein [Streptomyces albulus]
MAGL002477	-1.20988	-2.41631	GO:0005576//extracellular region	GO:0003824//catalytic activity;GO:0004252//serine-type endopeptidase activity;GO:0008236//serine-type peptidase activity	GO:0006508//proteolysis	-	gi|514441322|ref|WP_016578912.1|/0.0/peptidase S1 and S6 chymotrypsin/Hap [Streptomyces albulus]
MAGL002768	-1.17669	-2.45615	GO:0005622//intracellular	GO:0003700//sequence-specific DNA binding transcription factor activity	GO:0006355//regulation of transcription, DNA-dependent	-	gi|514434242|ref|WP_016573728.1|/3e-130/MarR family transcriptional regulator [Streptomyces albulus]
MAGL008438	-1.04838	-2.597	-	GO:0008967//phosphoglycolate phosphatase activity;GO:0016787//hydrolase activity	GO:0008152//metabolic process	K01091//phosphoglycolate phosphatase 3.1.3.18	gi|514435118|ref|WP_016574418.1|/9e-180/hypothetical protein [Streptomyces albulus CCRC 11814, K530_21378]
MAGL004097	-1.23019	-2.47246	GO:0005622//intracellular;GO:0005840//ribosome	GO:0003735//structural constituent of ribosome	GO:0006412//translation	K02935//large subunit ribosomal protein L7/L12 --	gi|514431233|ref|WP_016571047.1|/2e-80/50S ribosomal protein L7/L12 [Streptomyces albulus]
MAGL003246	-1.33127	-2.42569	-	GO:0016787//hydrolase activity	-	-	gi|514436962|ref|WP_016575907.1|/0.0/putative alkyl/aryl-sulfatase [Streptomyces albulus]
MAGL003269	-1.23014	-2.53729	-	-	-	-	gi|514436265|ref|WP_016575341.1|/5e-100/dynein regulation protein LC7 [Streptomyces albulus CCRC 11814]
MAGL000041	-1.57196	-2.32946	-	-	-	-	gi|514435923|ref|WP_016575060.1|/2e-40/hypothetical protein [Streptomyces albulus]
MAGL006424	-1.41132	-2.53415	-	GO:0016787//hydrolase activity	-	-	gi|514438490|ref|WP_016577036.1|/0.0/hypothetical protein [Streptomyces albulus CCRC 11814, K530_34663]
MAGL007057	-2.04834	-1.92222	-	GO:0003824//catalytic activity;GO:0004015//adenosylmethionine-8-amino-7-oxononanoate transaminase activity;GO:0008483//transaminase activity;GO:0030170//pyridoxal phosphate binding	GO:0009102//biotin biosynthetic process	K00833//adenosylmethionine-8-amino-7-oxononanoate aminotransferase 2.6.1.62	gi|514437431|ref|WP_016576269.1|/0.0/adenosylmethionine--8-amino-7-oxononanoate aminotransferase [Streptomyces albulus CCRC 11814]
MAGL003245	-1.58774	-2.40605	-	GO:0008080//N-acetyltransferase activity	-	-	gi|529138528|ref|WP_020930995.1|/1e-150/hypothetical protein [Streptomyces albulus]
MAGL004918	-5.42517	1.36198	GO:0005622//intracellular;GO:0005840//ribosome	GO:0003735//structural constituent of ribosome	GO:0006412//translation	K02902//large subunit ribosomal protein L28 --	gi|514433519|ref|WP_016573099.1|/2e-50/LSU ribosomal protein L28p [Streptomyces albulus]
MAGL000954	-1.23649	-2.87138	GO:0005622//intracellular	GO:0000156//phosphorelay response regulator activity;GO:0003677//DNA binding;GO:0003700//sequence-specific DNA binding transcription factor activity;GO:0043565//sequence-specific DNA binding	GO:0000160//two-component signal transduction system (phosphorelay);GO:0006355//regulation of transcription, DNA-dependent	K02479//two-component system, NarL family, response regulator --	gi|514438567|ref|WP_016577084.1|/3e-167/LuxR family two component transcriptional regulator [Streptomyces albulus]
MAGL000357	-1.56379	-2.58662	-	GO:0005515//protein binding	-	-	gi|529137554|ref|WP_020930575.1|/5e-155/hypothetical protein [Streptomyces albulus]
MAGL005338	-1.1239	-3.04397	-	GO:0004497//monooxygenase activity;GO:0005506//iron ion binding;GO:0009055//electron carrier activity;GO:0016705//oxidoreductase activity, acting on paired donors, with incorporation or reduction of molecular oxygen;GO:0020037//heme binding	GO:0055114//oxidation-reduction process	-	gi|514432760|ref|WP_016572419.1|/0.0/hypothetical protein [Streptomyces albulus CCRC 11814, K530_11215]
MAGL004917	-5.33913	1.16915	GO:0005622//intracellular;GO:0005840//ribosome	GO:0003735//structural constituent of ribosome	GO:0006412//translation	K02954//small subunit ribosomal protein S14 --	gi|514433518|ref|WP_016573098.1|/1e-65/30S ribosomal protein S14 [Streptomyces albulus]
MAGL003492	-1.54219	-2.6732	GO:0005622//intracellular	GO:0003677//DNA binding;GO:0003700//sequence-specific DNA binding transcription factor activity;GO:0043565//sequence-specific DNA binding	GO:0006355//regulation of transcription, DNA-dependent	K13633//AraC family transcriptional regulator, transcriptional activator FtrA --	gi|425856446|gb|AFX97763.1|/0.0/AdpA [Streptomyces diastatochromogenes]
MAGL008443	-1.16456	-3.0549	-	-	-	-	gi|529138590|ref|WP_020931014.1|/0.0/hypothetical protein [Streptomyces albulus]
MAGL001475	-1.05417	-3.18838	-	-	-	-	gi|514438646|ref|WP_016577131.1|/2e-46/hypothetical protein [Streptomyces albulus]
MAGL001468	-1.67317	-2.62726	-	GO:0003824//catalytic activity;GO:0008270//zinc ion binding;GO:0016787//hydrolase activity	-	K01487//guanine deaminase 3.5.4.3	gi|529070699|ref|WP_020929157.1|/5e-118/hypothetical protein [Streptomyces albulus]
MAGL001474	-1.32465	-3.0162	-	-	-	-	gi|514438645|ref|WP_016577130.1|/2e-164/hypothetical protein [Streptomyces albulus]
MAGL007971	-1.18376	-3.17545	-	GO:0004719//protein-L-isoaspartate (D-aspartate) O-methyltransferase activity	GO:0006464//cellular protein modification process	K00573//protein-L-isoaspartate(D-aspartate) O-methyltransferase 2.1.1.77	gi|514431831|ref|WP_016571590.1|/0.0/hypothetical protein [Streptomyces albulus CCRC 11814, K530_06937]
MAGL004775	-1.0832	-3.28859	-	-	-	-	gi|514441279|ref|WP_016578881.1|/1e-121/hypothetical protein [Streptomyces albulus]
MAGL003271	-1.34745	-3.06751	-	GO:0000166//nucleotide binding	-	K06945//-- --	gi|514436263|ref|WP_016575339.1|/6e-138/putative ATP/GTP-binding protein [Streptomyces albulus]
MAGL000050	-1.28173	-3.2293	-	-	-	-	gi|514434189|ref|WP_016573681.1|/9e-120/hypothetical protein [Streptomyces albulus]
MAGL005334	-1.04418	-3.50055	-	GO:0005524//ATP binding	-	-	gi|514432756|ref|WP_016572415.1|/0.0/sensor-like histidine kinase [Streptomyces albulus]
MAGL000043	-1.38125	-3.18136	-	-	-	-	gi|514435924|ref|WP_016575061.1|/1e-64/hypothetical protein [Streptomyces albulus]
MAGL000052	-1.64186	-3.03147	-	-	-	-	gi|529137466|ref|WP_020930536.1|/0.0/hypothetical protein [Streptomyces albulus]
MAGL002476	-1.69158	-3.01861	-	GO:0004867//serine-type endopeptidase inhibitor activity	-	-	gi|529137977|ref|WP_020930775.1|/5e-104/hypothetical protein [Streptomyces albulus]
MAGL005631	-1.62914	-3.08831	-	GO:0016798//hydrolase activity, acting on glycosyl bonds	-	K05520//protease I 3.2.-.-	gi|514431615|ref|WP_016571397.1|/5e-136/intracellular protease, PfpI family protein [Streptomyces albulus]
MAGL005335	-1.58922	-3.21983	-	-	-	K07131//-- --	gi|514432757|ref|WP_016572416.1|/4e-95/dynein regulation protein LC7 [Streptomyces albulus CCRC 11814]
MAGL006329	-3.72439	-1.10558	-	GO:0000166//nucleotide binding;GO:0003824//catalytic activity;GO:0005515//protein binding;GO:0016740//transferase activity;GO:0031177//phosphopantetheine binding;GO:0048037//cofactor binding	GO:0008152//metabolic process	K10817//erythronolide synthase 2.3.1.94	gi|8050849|gb|AAF71775.1|AF263912_14/0.0/NysB [Streptomyces noursei ATCC 11455]
MAGL006777	-1.39153	-3.60369	GO:0016020//membrane	GO:0005215//transporter activity	GO:0006810//transport	K02050//sulfonate/nitrate/taurine transport system permease protein --	gi|514433250|ref|WP_016572864.1|/9e-170/ABC transporter permease [Streptomyces albulus]
MAGL006351	-3.84914	-1.17714	GO:0016021//integral to membrane	GO:0000166//nucleotide binding;GO:0005524//ATP binding;GO:0016887//ATPase activity;GO:0017111//nucleoside-triphosphatase activity;GO:0042626//ATPase activity, coupled to transmembrane movement of substances	GO:0006810//transport;GO:0055085//transmembrane transport	K06147//ATP-binding cassette, subfamily B, bacterial --	gi|514430480|ref|WP_016570364.1|/0.0/multidrug ABC transporter ATPase/permease [Streptomyces albulus]
MAGL000956	-1.72017	-3.39273	-	GO:0010181//FMN binding;GO:0016491//oxidoreductase activity	GO:0055114//oxidation-reduction process	-	gi|514440152|ref|WP_016578064.1|/2e-110/hypothetical protein [Streptomyces albulus]
MAGL006303	-1.11313	-4.07499	-	-	-	-	gi|514432337|ref|WP_016572039.1|/1e-159/hypothetical protein [Streptomyces albulus]
MAGL006315	-4.28224	-1.07002	-	GO:0000166//nucleotide binding;GO:0031177//phosphopantetheine binding	-	K12439//polyketide synthase 17 --	gi|529139153|ref|WP_020931261.1|/0.0/hypothetical protein K530_54695, partial [Streptomyces albulus CCRC 11814]
MAGL006322	-4.07203	-1.29598	-	GO:0000166//nucleotide binding;GO:0003824//catalytic activity;GO:0005515//protein binding;GO:0008270//zinc ion binding;GO:0016491//oxidoreductase activity;GO:0016740//transferase activity;GO:0016747//transferase activity, transferring acyl groups other than amino-acyl groups;GO:0031177//phosphopantetheine binding	GO:0008152//metabolic process;GO:0055114//oxidation-reduction process	K12436//polyketide synthase 12 --	gi|14794894|gb|AAK73502.1|AF357202_5/0.0/AmphJ [Streptomyces nodosus]
MAGL000955	-1.9639	-3.44639	-	GO:0005506//iron ion binding;GO:0016491//oxidoreductase activity;GO:0019825//oxygen binding;GO:0020037//heme binding	GO:0015671//oxygen transport;GO:0055114//oxidation-reduction process	-	gi|529136925|ref|WP_020930281.1|/0.0/hypothetical protein [Streptomyces albulus]
MAGL006343	-4.18209	-1.24364	-	GO:0000166//nucleotide binding;GO:0003824//catalytic activity;GO:0005515//protein binding;GO:0016740//transferase activity;GO:0031177//phosphopantetheine binding	GO:0008152//metabolic process	K14371//type I polyketide synthase AVES --	gi|529138088|ref|WP_020930820.1|/0.0/hypothetical protein [Streptomyces albulus]
MAGL006317	-4.31836	-1.11047	-	-	-	-	gi|475992128|gb|AGI61677.1|/1e-83/hypothetical protein, partial [Micromonospora sp. CMS I2-32]
MAGL006347	-4.30471	-1.14821	-	GO:0000166//nucleotide binding;GO:0003824//catalytic activity;GO:0005515//protein binding;GO:0016491//oxidoreductase activity;GO:0016740//transferase activity;GO:0048037//cofactor binding	GO:0008152//metabolic process	K10817//erythronolide synthase 2.3.1.94	gi|497398425|ref|WP_009712638.1|/0.0/modular polyketide synthase [Streptomyces himastatinicus]
MAGL006346	-4.12839	-1.40075	-	-	-	-	-
MAGL006321	-4.30689	-1.24223	-	-	-	-	-
MAGL003977	-2.26406	-3.36422	-	-	-	-	gi|514440571|ref|WP_016578361.1|/1e-56/hypothetical protein [Streptomyces albulus]
MAGL006350	-4.07298	-1.57127	GO:0016021//integral to membrane	GO:0000166//nucleotide binding;GO:0005524//ATP binding;GO:0016887//ATPase activity;GO:0017111//nucleoside-triphosphatase activity;GO:0042626//ATPase activity, coupled to transmembrane movement of substances	GO:0006810//transport;GO:0055085//transmembrane transport	K06147//ATP-binding cassette, subfamily B, bacterial --	gi|514430479|ref|WP_016570363.1|/0.0/multidrug ABC transporter ATPase/permease [Streptomyces albulus]
MAGL006344	-4.46153	-1.3001	-	GO:0000166//nucleotide binding;GO:0003824//catalytic activity;GO:0005515//protein binding;GO:0016740//transferase activity;GO:0031177//phosphopantetheine binding	GO:0008152//metabolic process	K10817//erythronolide synthase 2.3.1.94	gi|8050849|gb|AAF71775.1|AF263912_14/0.0/NysB [Streptomyces noursei ATCC 11455]
MAGL004744	-3.84202	-1.99616	-	-	-	K02234//cobalamin biosynthesis protein CobW --	gi|529137998|ref|WP_020930787.1|/0.0/hypothetical protein [Streptomyces albulus]
MAGL006326	-4.11438	-1.82157	-	-	-	-	-
MAGL006341	-4.67714	-1.26469	-	GO:0000166//nucleotide binding;GO:0003824//catalytic activity;GO:0005515//protein binding;GO:0016740//transferase activity;GO:0031177//phosphopantetheine binding	GO:0008152//metabolic process	K14371//type I polyketide synthase AVES --	gi|529139135|ref|WP_020931254.1|/0.0/hypothetical protein [Streptomyces albulus]
MAGL005935	-1.59494	-4.38004	-	-	-	-	gi|514431054|ref|WP_016570883.1|/0.0/methyltransferase [Streptomyces albulus]
MAGL006345	-4.38598	-1.81243	-	GO:0000166//nucleotide binding;GO:0003824//catalytic activity;GO:0005515//protein binding;GO:0016740//transferase activity;GO:0031177//phosphopantetheine binding	GO:0008152//metabolic process	K14371//type I polyketide synthase AVES --	gi|529138158|ref|WP_020930833.1|/0.0/hypothetical protein K530_52850, partial [Streptomyces albulus CCRC 11814]
MAGL001259	-4.38803	-1.85726	-	-	-	-	-
MAGL006335	-4.76277	-1.51623	-	GO:0004497//monooxygenase activity;GO:0005506//iron ion binding;GO:0009055//electron carrier activity;GO:0016705//oxidoreductase activity, acting on paired donors, with incorporation or reduction of molecular oxygen;GO:0020037//heme binding	GO:0055114//oxidation-reduction process	-	gi|530788109|ref|WP_020963679.1|/0.0/hypothetical protein [Streptomyces albulus]
MAGL006349	-4.30575	-2.00287	-	GO:0000166//nucleotide binding;GO:0003824//catalytic activity;GO:0050662//coenzyme binding	GO:0044237//cellular metabolic process	K01711//GDPmannose 4,6-dehydratase 4.2.1.47	gi|514430478|ref|WP_016570362.1|/0.0/GDP-mannose 4, 6-dehydratase [Streptomyces albulus CCRC 11814]
MAGL001258	-3.42078	-3.06467	-	GO:0003824//catalytic activity	GO:0008152//metabolic process;GO:0009063//cellular amino acid catabolic process	-	gi|529070616|ref|WP_020929110.1|/0.0/hypothetical protein [Streptomyces albulus]
MAGL004745	-4.11437	-2.3813	GO:0015934//large ribosomal subunit	GO:0003735//structural constituent of ribosome	GO:0006412//translation	K02911//large subunit ribosomal protein L32 --	gi|514437294|ref|WP_016576166.1|/6e-33/50S ribosomal protein L32 [Streptomyces albulus]
MAGL001261	-5.02541	-3.10119	-	-	-	-	-
